# Supplementary material for: Identification of Transcriptomic Differences between Lower Extremities Arterial Disease, Abdominal Aortic Aneurysm and Chronic Venous Disease in Peripheral Blood Mononuclear Cells Specimens
Source: Int J Mol Sci. 2021 Mar 21;22(6):3200. doi: 10.3390/ijms22063200 (PMC8004090; doi:10.3390/ijms22063200)
Supplement: Supplementary file 1 [file ijms-22-03200-s001.zip]

Archive with 3 entries (2 files):
- ijms-1113252-supplementary/
- ijms-1113252-supplementary/SupplementaryFile1_submission.docx
- ijms-1113252-supplementary/SupplementaryFile2_submission.xlsx
