# Supplementary material for: Identification of Transcriptomic Differences between Lower Extremities Arterial Disease, Abdominal Aortic Aneurysm and Chronic Venous Disease in Peripheral Blood Mononuclear Cells Specimens
Source: Int J Mol Sci. 2021 Mar 21;22(6):3200. doi: 10.3390/ijms22063200 (PMC8004090; doi:10.3390/ijms22063200)
Supplement: Supplementary file 1 [file ijms-22-03200-s001.zip › ijms-1113252-supplementary/SupplementaryFile2_submission.xlsx]

## Sheet: LEAD vs Control
Gene symbol	Fold Change	Benjamini-Hochberg adjusted p value	PLS coefficient
AK5	0.51123	1.5689e-05	-0.00269449
CD248	0.324122	7.49351e-08	-0.00458795
CDS2	1.21744	0.000301765	0.000869431
FAM129A	1.59911	2.77965e-08	0.00204311
FBLN2	0.392844	5.53908e-06	-0.00348004
GAL3ST4	0.48811	0.000239583	-0.00260207
GGT1	1.68111	6.77693e-05	0.00194412
GPR125	0.414792	1.40885e-06	-0.00339612
GPR15	3.71324	2.19732e-12	0.00740087
IL17RA	1.3988	0.00063841	0.00134394
NOG	0.338989	2.02482e-07	-0.00442291
NRCAM	0.302449	2.73041e-09	-0.00370544
PDE7A	0.718384	0.000386863	-0.00119017
SLC16A10	0.475206	6.16799e-05	-0.00259662
SLC4A10	0.244828	7.09388e-18	-0.00586506
ZNF542	0.540521	0.000212487	-0.00258936
ZSCAN18	0.577393	1.40885e-06	-0.00233175

## Sheet: AAA vs Control
Gene symbol	Fold Change	Benjamini-Hochberg adjusted p value	PLS coefficient
AC005884.1	0.499594	0.000597224	-0.000650545
AC011933.2	0.373628	0.000599772	-0.000908995
AC092620.2	2.86728	8.851e-07	0.00123873
ACTG1P3	1.7645	9.98878e-05	0.000704056
ALDH1A3	0.168772	0.000106703	-0.000670981
ANKRD13D	1.4277	3.00983e-05	0.000479083
ANKS1A	1.45022	0.000795022	0.000508668
ARF1P2	2.05316	1.93337e-08	0.00110369
ASS1P1	2.81073	0.000195294	0.00132778
C1RL	1.49865	0.000190712	0.000491856
CAMTA2	1.35252	0.000140484	0.00037373
CBLL1	0.683841	0.000157829	-0.000588898
CD248	0.176975	3.62482e-10	-0.00186713
CD99L2	1.43596	0.000997762	0.000485471
CLDN3	0.166136	0.000918982	-0.000659313
CPT1A	2.48744	1.70286e-10	0.00156734
CYP26C1	0.200995	8.64585e-06	-0.00100363
DCK	0.670108	0.000119628	-0.000603954
DGLUCY	1.38846	0.000208851	0.000485634
DNAJC5	1.50281	0.000106703	0.000516734
DNASE1L1	1.63219	0.000644684	0.000484855
E2F2	1.95789	5.94127e-05	0.000832791
ECH1	1.43661	0.000809302	0.000343994
EEF1A1P14	0.419888	0.000536476	-0.000950754
EEF1A1P24	0.330733	1.85951e-07	-0.00117221
EEF1A1P38	0.405988	0.000248697	-0.000691141
EEF1A1P7	0.421014	0.000104795	-0.000917441
EHMT1	1.36286	5.94127e-05	0.000449984
GAS5	0.520728	0.000140054	-0.000880739
GDF2	0.107444	8.61829e-05	-0.00136654
GGA3	1.30218	0.000480904	0.000330156
GGT1	1.97316	1.10667e-08	0.000942383
GIT2	1.44907	2.08152e-05	0.000533062
GPAA1	1.32499	0.000556946	0.000317738
HECTD4	1.28264	0.000262266	0.000375139
HNRNPA1P12	0.432002	0.000143749	-0.000704124
HSP90AB2P	0.262437	1.13214e-05	-0.00129763
HTT	1.38803	1.12255e-05	0.00045263
IPPK	1.42119	0.000450224	0.000532719
KIAA1549L	0.177863	5.44322e-06	-0.00122268
KIF13B	1.28107	0.000355396	0.000372542
LIMD1	1.34061	0.000157829	0.000396634
LIN7C	0.755857	0.000795022	-0.000380107
MAU2	1.30643	3.66639e-05	0.000420283
MIR181A1	0.111971	9.42169e-06	-0.0016803
MIR26A1	0.155617	2.51851e-05	-0.00193484
MIR320A	0.211005	0.000158332	-0.00169307
MIR4453	0.617212	0.000187111	-0.000674896
MIRLET7F2	0.285398	4.89449e-10	-0.00161971
MTHFR	1.52902	0.000511957	-0.00130355
MTTN	0.344561	0.000682203	0.000471701
NATD1	1.85327	6.33406e-07	0.00100239
NBEAL2	1.51729	1.37759e-05	0.000558999
NOG	0.187989	1.06679e-10	-0.00206832
NRCAM	0.0870616	2.1333e-12	-0.00250821
NUP214	1.34356	1.82739e-05	0.000459496
OTUD6B-AS1	0.60502	0.000385548	-0.000516211
PDCD4	0.654458	9.39741e-06	-0.0005442
PDE9A	0.346472	3.81863e-05	-0.000987782
PITPNA	1.41179	0.000356681	0.000478691
PKDCC	0.141079	9.25697e-06	-0.000901809
PLBD2	1.76816	0.00018713	0.000793313
PLD2	1.81657	0.000106703	0.00083192
PLEKHM1	1.34396	0.000366772	0.000480718
POLR2A	1.45319	2.50182e-08	0.000671222
PRDM13	0.1399	2.4639e-05	-0.00167447
RAD21	0.781192	7.19074e-06	-0.000449964
REG4	0.120514	0.000216852	-0.000668822
RN7SKP160	0.344467	0.000125097	-0.00129186
RN7SKP227	0.294744	6.45351e-06	-0.00155882
RN7SKP270	6.02082	0.000220621	0.000816198
RN7SKP55	0.324591	0.000737911	-0.00102889
RN7SKP89	2.76354	4.45448e-05	0.000873992
RNA5-8SP5	0.066681	0.000752896	-0.00113686
RNA5SP216	0.0952696	0.000865251	-0.00114399
RNA5SP298	0.104721	0.000221034	-0.000881898
RNA5SP355	0.0534574	8.24252e-08	-0.00117809
RNA5SP370	0.103658	0.000806831	-0.00262719
RNU2-36P	0.400653	4.802e-05	-0.000965044
RNY5	0.385695	0.000419383	-0.00111236
RP1-102E24.1	0.31544	1.18666e-05	-0.00100551
RP11-118B13.1	0.206652	8.39705e-05	-0.000824817
RP11-158G18.1	0.460711	6.32559e-05	-0.000876347
RP11-16F15.2	0.343797	2.05991e-07	-0.00105433
RP11-220D10.1	0.536163	0.000415525	-0.000698067
RP11-253E3.1	0.315423	1.32463e-06	-0.00100736
RP11-302F12.1	0.193944	2.25059e-07	-0.00158835
RP11-328L11.1	0.332302	0.000262266	-0.000756854
RP11-32B5.7	0.215209	0.00053807	-0.000765112
RP11-403B2.7	0.216642	0.000106709	-0.000965287
RP11-40C6.2	0.445022	0.000148656	-0.000935898
RP11-456P18.2	1.79019	0.000131648	0.000732774
RPL21P39	0.455922	3.66639e-05	-0.00104238
RPL21P75	0.514081	5.9193e-05	-0.000878597
RPL3P9	0.259644	1.8682e-07	-0.0012367
RPS4XP3	0.416559	2.8749e-05	-0.000838411
RPS9P1	0.134076	0.000406508	-0.000793
SCARNA1	0.441831	6.27941e-09	-0.00136662
SCARNA13	0.688685	4.12812e-06	-0.000489454
SCARNA9	0.538557	1.14221e-05	-0.000827754
SLC11A1	2.07723	0.000556946	0.00121893
SLU7	0.763545	0.000106396	-0.000444495
SMG1P1	1.59844	1.77116e-05	0.000674185
SMNDC1	0.685212	1.23476e-05	-0.000584707
SNHG5	0.433131	5.0534e-10	-0.00129564
SNORA11	0.441645	6.24327e-08	-0.00145257
SNORA12	0.630567	4.91631e-07	-0.00071607
SNORA14B	0.592076	4.65884e-06	-0.000731038
SNORA26	0.424747	3.66639e-05	-0.00115608
SNORA2B	0.539848	2.65396e-06	-0.000903351
SNORA33	0.632984	6.82157e-07	-0.000715061
SNORA36C	0.464989	0.00037508	-0.000751814
SNORA40	0.394291	5.30979e-05	-0.00107528
SNORA49	0.721218	0.000349767	-0.00041118
SNORA50A	0.474734	4.84302e-05	-0.000916463
SNORA58	0.628128	6.31855e-06	-0.000722141
SNORA5A	0.738617	0.000128647	-0.000409215
SNORA60	0.546857	1.19183e-11	-0.00108176
SNORA72	0.357737	3.71599e-09	-0.00146381
SNORD101	0.329902	5.43438e-08	-0.00155765
SNORD103A	0.354087	4.06127e-06	-0.00137852
SNORD103B	0.337553	2.34409e-06	-0.00141706
SNORD103C	0.342315	1.34004e-07	-0.00135157
SNORD104	0.618209	2.8749e-05	-0.000691343
SNORD111	0.580932	4.51124e-05	-0.000827714
SNORD111B	0.409141	7.81326e-07	-0.00137876
SNORD116-16	0.439307	0.000249214	-0.0010484
SNORD117	0.457262	1.10667e-08	-0.00122799
SNORD119	0.427298	5.57711e-06	-0.0010476
SNORD124	0.339635	9.21992e-08	-0.0015817
SNORD127	0.511201	3.35712e-06	-0.00100186
SNORD19	0.540959	3.45485e-05	-0.000785943
SNORD1B	0.333159	8.82454e-05	-0.00128527
SNORD20	0.235095	7.75118e-10	-0.00206901
SNORD64	0.323756	1.85951e-07	-0.00178543
SNORD66	0.442547	0.000236191	-0.000880167
SNORD7	0.399486	3.62482e-10	-0.00162293
SNORD82	0.357171	1.17063e-08	-0.00144809
SNORD91B	0.323971	9.72256e-07	-0.00149731
SNORD94	0.386811	5.10257e-08	-0.00164196
SNRK	0.75612	0.000196731	-0.000510958
SUFU	1.48223	4.1051e-05	0.000539735
TBC1D22A	1.47327	2.08987e-11	0.000683303
TECPR2	1.50888	0.000413245	0.000601472
THOC5	1.31913	2.72438e-05	0.000402694
TMEM106B	0.657893	0.00018864	-0.000659673
TRAPPC9	1.48047	1.85951e-07	0.000647412
TRIP6	1.88088	5.49559e-05	0.000733364
TSC2	1.37391	1.10667e-08	0.000528884
TSGA10	0.265836	9.72256e-07	-0.00160676
TTC14	0.729273	0.000139554	-0.000510299
TUBGCP3	1.29162	0.000348375	0.000361979
UBE4B	1.30029	5.72495e-06	0.000383858
UPF1	1.32126	2.42554e-08	0.000436875
UROC1	0.117328	0.00062817	-0.000544241
YBX1	1.68029	0.000353767	0.000585893
ZNF24	0.749071	5.00876e-08	-0.000517659
ZNF592	1.36543	0.000239298	0.000425046
ZRANB2	0.710246	7.81326e-07	-0.000509429
ZSWIM8	1.35482	5.51988e-05	0.000412656
ZXDB	0.472559	0.000973694	-0.000631577
ZZEF1	1.29086	2.81671e-05	0.000332497

## Sheet: CVD vs Control
Gene symbol	Fold Change	Benjamini-Hochberg adjusted p value	PLS coefficient
ABCC1	1.30504	0.000150222	0.000514076
AC000089.3	0.385688	2.29e-06	-0.00120597
AC004074.3	0.321603	8.76e-06	-0.00119586
AC005795.1	0.55718	1.01e-06	-0.00113829
AC005884.1	0.401292	4.36e-11	-0.00148844
AC007238.1	0.421483	3.62e-10	-0.0013982
AC007318.5	0.428988	2.83e-05	-0.000847937
AC009245.3	0.498433	4.92e-05	-0.000956956
AC010468.1	0.457183	9.54e-06	-0.0011758
AC013733.5	0.328415	0.000994961	-0.000622473
AC016739.2	0.329299	1.27e-06	-0.0014357
AC021021.1	0.358096	2.46e-05	-0.00106995
AC022431.1	0.398996	3.79e-06	-0.00122671
AC026271.5	0.435996	9.85e-05	-0.00096212
AC078899.1	0.392603	1.18e-13	-0.00158635
AC083873.4	0.447728	6.8e-05	-0.000943949
AC114755.3	0.333716	0.000819617	-0.000699763
AC138123.2	0.407269	1.38e-08	-0.00142192
AC138517.4	0.473178	0.000193256	-0.000882906
ACAP3	1.50983	0.000180478	0.000666925
ACTBP9	0.464285	1.14e-05	-0.00116158
ACTN4P1	0.484526	2e-05	-0.00100031
ACTR3P2	0.425714	9.45e-05	-0.000753772
ACVR1	1.50805	1.27e-05	0.000708112
AL162151.3	0.43098	1.94e-07	-0.00125793
AL390877.1	0.444557	0.000184141	-0.000904311
ANAPC2	1.31788	4.95e-05	0.000486302
ANKMY1	1.44087	0.000158602	0.000581763
ANXA2P2	0.481418	9.24e-07	-0.0012068
API5P1	0.346871	1.57e-07	-0.00120368
ARHGEF1	1.27041	7.37e-05	0.000519622
ARPC3P1	0.331344	3.72e-07	-0.00127228
ATP5F1E	0.76588	0.000932638	-0.000438104
B3GNTL1	1.60471	1.79e-08	0.000961556
BRD7P2	0.454145	8.46e-07	-0.00110155
BRF1	1.37446	8.4e-07	0.000681131
BSDC1	1.29588	3.42e-05	0.000485018
BTF3L4P2	0.371327	0.000437112	-0.000720951
BTF3P5	0.349988	0.000920128	-0.000487209
BZW1P2	0.444963	7.97e-07	-0.00095979
CABIN1	1.29171	0.000419597	0.000480397
CALM2P2	0.385464	4.36e-11	-0.00149844
CALM2P4	0.375525	8.91e-08	-0.00127552
CAMK2G	1.33233	0.000483414	0.000488519
CAMTA2	1.30196	0.000793349	0.000440325
CAP1P2	0.46847	1.38e-08	-0.00132046
CASC4P1	0.470021	7.24e-05	-0.0010808
CASP2	1.42724	4.4e-05	0.000584999
CCT5P1	0.383468	2.39e-05	-0.00095778
CCT8P1	0.497432	7.74e-05	-0.000677413
CD99P1	1.49835	0.000289512	0.000699038
CDC42P6	0.452962	6.53e-08	-0.00117281
CDK12	1.1923	0.000734931	0.000381503
CDS2	1.24092	5.31e-07	0.000475559
CFL1P4	0.385199	9.88e-07	-0.00131564
CHFR	1.23888	0.000320649	0.000337975
CNOT6LP1	0.477699	8.57e-05	-0.000815871
INTS11	1.24579	5.95e-06	0.000468319
CSNK1A1P1	0.371745	6.9e-05	-0.000904395
CTB-13H5.1	0.417714	1.41e-07	-0.00117455
CTB-33G10.1	0.412396	1.35e-05	-0.0011219
CTC-451P13.1	0.512576	4.77e-07	-0.000926252
CTD-2031P19.4	0.566003	0.000175324	-0.000659122
CTD-2033A16.2	0.55742	1.96e-05	-0.000968532
CTD-2089O24.1	0.490133	6.87e-05	-0.000909935
CTD-2270N23.1	0.45477	2.22e-06	-0.00115811
CTD-2287O16.1	0.464387	9.61e-05	-0.000946683
CTD-2373J19.1	0.483542	7.15e-08	-0.00126872
CTD-2554C21.1	0.489171	2.44e-06	-0.00107787
CTD-2576F9.1	0.542377	3.33e-05	-0.000940991
CTD-3035D6.1	0.498309	9.28e-05	-0.000914158
CTNNA1P1	0.325521	3.84e-07	-0.00129136
CUL9	1.31497	0.0003932	0.000492521
CYTH4	1.33503	0.000576984	0.000338942
DBNL	1.24152	0.000155432	0.00052009
DGKZP1	0.492883	7.77e-06	-0.00112974
DHX9P1	0.499511	2.11e-05	-0.000978402
DNAH1	1.42038	4.9e-06	0.000737255
DPP9	1.5269	1.56e-06	0.000872494
DYNC1I2P1	0.382758	1.83e-07	-0.00140206
EEA1	0.769405	2.14e-05	-0.000600806
EEF1A1P11	0.447912	8.4e-09	-0.00136907
EEF1A1P13	0.520943	2.51e-07	-0.00121085
EEF1A1P19	0.49989	8.4e-13	-0.00130472
EEF1A1P5	0.610967	6.53e-08	-0.000903613
EEF1A1P6	0.441422	1.94e-09	-0.00137477
EEF1B2P3	0.518255	7.61e-05	-0.000945621
EEF1DP1	0.475281	3.95e-06	-0.00108584
EHMT1	1.25068	8.5e-05	0.000437924
EIF1B	0.678967	0.000939607	-0.000482672
EIF2S2P4	0.463128	1.39e-05	-0.000921189
EIF2S3L	0.533417	1.34e-05	-0.00084567
EIF3EP1	0.471366	2.3e-05	-0.00105854
EIF3FP3	0.442531	1.35e-10	-0.00142322
EIF3KP2	0.267692	0.000204764	-0.000903362
EIF3LP1	0.417232	6.33e-07	-0.00125337
EIF3LP2	0.457361	2.33e-06	-0.000999511
EIF4A1P10	0.4609	4.66e-11	-0.00128557
EIF4A1P2	0.436912	4.03e-05	-0.000881031
EIF4BP3	0.461026	4.59e-08	-0.00117144
EIF4BP7	0.538283	1.07e-05	-0.000846647
EIF5AL1	0.468396	3.8e-05	-0.000921907
ERHP1	0.268412	0.000299871	-0.000918846
FAM193A	1.22336	0.000187134	0.000414568
WASHC2A	0.606178	2.21e-06	-0.000932944
FGD3	1.27524	0.000405529	0.000423489
FTLP3	0.502375	1.04e-06	-0.00105498
GAK	1.29119	1.1e-07	0.000659711
GGA3	1.24412	1.55e-05	0.000477086
GGT1	1.7163	1.34e-05	0.00114497
GLUD2	0.475218	2.7e-09	-0.00130743
H3-3A	0.742598	5.84e-05	-0.000617005
H3P6	0.495049	1.46e-05	-0.00115772
H3-5	0.482653	0.000126053	-0.000673224
HADHAP1	0.449909	2.65e-05	-0.000792524
HDAC5	1.43167	4.89e-06	0.000569406
HECTD4	1.37057	4.12e-07	0.000663701
HGS	1.2834	2.45e-05	0.000520408
OTUD4P1	0.479864	2.08e-06	-0.000996239
HK2P1	0.401697	4.1e-06	-0.00119865
HNRNPA1L2	0.603091	1.04e-05	-0.00085271
HNRNPA1P10	0.474751	1.39e-08	-0.00122668
HNRNPA1P35	0.349787	1.49e-07	-0.00122324
HNRNPA1P48	0.456006	1.2e-07	-0.00112373
HNRNPA1P7	0.462045	3.72e-10	-0.00123161
HNRNPDP1	0.398618	4.73e-05	-0.000949301
HNRNPKP1	0.47433	4.64e-05	-0.00100741
HNRNPKP2	0.423888	3.13e-09	-0.00116306
HNRNPKP4	0.462049	1.38e-08	-0.00112011
HNRNPUP1	0.440506	2.73e-07	-0.00110623
hsa-mir-6723	0.545627	2.78e-08	-0.00121298
HSP90AB2P	0.267346	7.83e-07	-0.0014275
HSP90AB3P	0.361835	4.66e-11	-0.00184367
HSP90B2P	0.411466	4.04e-11	-0.00159075
HSP90B3P	0.38884	9.75e-09	-0.00139723
HSPA8P1	0.37913	4.36e-11	-0.00157506
HSPA8P7	0.305268	2.98e-06	-0.00112435
HSPA8P9	0.355094	5.45e-08	-0.00131147
HSPA9P1	0.419591	2.76e-10	-0.00141419
HTT	1.31995	3.24e-05	0.000439949
INTS6P1	0.426797	3.8e-05	-0.000849611
KCNC3	1.47076	0.000176501	0.000632292
KDM3B	1.19064	0.000116818	0.000390885
KMT2D	1.31527	2.53e-05	0.000538357
L3MBTL1	1.5037	1.13e-05	0.000703525
LDHBP2	0.424471	1.25e-05	-0.00128263
LIMD1	1.39788	0.000249744	0.000562791
LPAR2	1.54484	1.04e-06	0.000986095
MAP4K2	1.53987	2.22e-06	0.000735248
MAU2	1.2643	1.27e-05	0.000509976
MAVS	1.30989	4.76e-05	0.000505781
MECP2	1.43602	4.77e-07	0.000729502
MED15	1.30907	0.000221413	0.000448928
MICAL1	1.34858	2.6e-05	0.000543789
MINK1	1.43689	1.55e-05	0.000717209
MIR4426	0.54144	0.000236188	-0.000639879
MIR5194	2.26499	8.52e-05	0.00087681
MKRN9P	0.477338	7.74e-05	-0.000722263
MORF4L1P1	0.535374	3.98e-08	-0.00104528
MRPL3P1	0.397324	0.000127614	-0.00111078
MSL3P1	0.522859	0.000927898	-0.000758485
MSNP1	0.480489	9.82e-08	-0.00116338
MTHFD1P1	0.309277	0.000158706	-0.000868535
NACA3P	0.400716	1.6e-06	-0.0015275
NAP1L4P3	0.474826	3.8e-05	-0.00105265
NISCH	1.23186	3.18e-06	0.000508486
NLRP1	1.28798	0.000353316	0.000337886
NME2P1	0.501674	0.000285534	-0.000640106
NUP214	1.26254	3.24e-06	0.000506263
OFD1P17	0.445325	0.00010686	-0.00104533
OLA1P1	0.503217	0.00056996	-0.000626552
PABPC1P4	0.465423	2.6e-07	-0.00103052
PABPC3	0.414084	1.7e-09	-0.00146809
PDIA3P1	0.465264	2.38e-10	-0.00124024
PFKL	1.32849	7.13e-05	0.000524296
PFN1P1	0.367341	4.04e-11	-0.00145702
PIPSL	0.532328	4.64e-05	-0.000853771
PLEKHM1P1	1.47732	1.79e-05	0.000945266
PNKP	1.36256	0.000111091	0.000648001
POLR2A	1.344	1.93e-06	0.000619283
POLRMT	1.39392	0.00075021	0.000505025
POM121B	0.534795	0.000565596	-0.000571594
PPIAP29	0.456786	6.06e-06	-0.00110276
PPP6R2	1.36094	9.52e-09	0.000622455
PRRC2B	1.27275	1.56e-06	0.000469286
PSMA2P3	0.328539	4.03e-05	-0.000827624
PSMA6P1	0.363074	0.000121315	-0.000659061
PSMC1P1	0.481444	0.000131316	-0.000673762
PSMD12P1	0.30272	0.000108975	-0.000985562
PSME1	0.558527	1.07e-08	-0.00136386
PSME2P2	0.310914	1.05e-07	-0.00169499
PTBP1P	0.442526	1.53e-07	-0.0010948
PTGES3P1	0.510429	1.38e-08	-0.00128282
PTMAP2	0.481504	3.18e-07	-0.00118942
PTMAP5	0.561787	8.19e-08	-0.00116801
PTOV1	1.36599	1.31e-05	0.000676998
PTP4A2P1	0.500216	4.59e-07	-0.000901437
RABL6	1.31656	0.000954245	0.000474141
RAC1P2	0.489274	3.29e-06	-0.000819239
RANP1	0.512872	0.000262239	-0.00075205
RAP1AP	0.465949	0.000298065	-0.000695709
RAPGEF1	1.24509	2.75e-05	0.000437937
RASA3	1.36817	0.000298119	0.000548287
RBBP4P2	0.364772	6.16e-05	-0.00075252
RBMS1P1	0.476633	2.25e-05	-0.000883214
RBMXP2	0.437587	0.000159734	-0.00100971
RNU2-36P	0.387957	3.85e-06	-0.00156855
RNU2-37P	0.471924	4.96e-05	-0.00104492
RNU4-2	0.44488	2.39e-05	-0.000727111
RNU4-6P	0.0734176	4.27e-05	-0.000902892
RP1-102E24.1	0.33552	2.12e-06	-0.00155397
RP11-1033A18.1	0.381331	7e-11	-0.00149511
RP11-110J1.2	0.519327	2.72e-05	-0.000945703
RP11-1136G11.6	0.397263	0.000193829	-0.00056903
RP11-122C9.1	0.522244	2.1e-06	-0.000926951
RP11-128A6.3	0.371665	0.000481687	-0.000806989
RP11-12M9.3	0.456728	1.83e-06	-0.000998824
RP11-146N23.1	0.513896	2.65e-05	-0.000987219
RP11-159C21.4	0.39018	4.81e-10	-0.00155171
RP11-169K16.8	0.469864	2.86e-05	-0.00121671
RP11-16F15.1	0.327092	1.18e-13	-0.0020684
RP11-170M17.2	0.48578	1.42e-05	-0.000961768
RP11-172F4.2	0.450292	0.000184141	-0.000871401
RP11-181C21.4	0.412084	6.06e-06	-0.00104338
RP11-204C16.4	0.53104	6.21e-05	-0.000982426
RP11-20O24.4	0.445008	6.43e-11	-0.00147783
RP11-212P7.1	0.424969	5.29e-05	-0.00101586
RP11-215A21.2	0.354934	1.07e-05	-0.00110431
RP11-220D10.1	0.562966	1.13e-05	-0.000923092
RP11-244J10.1	0.53197	1.92e-05	-0.000975721
RP11-262D11.2	0.48506	4.68e-10	-0.00130979
RP11-265N6.3	0.383382	2.22e-06	-0.00132517
RP11-274E7.2	0.391045	2.36e-06	-0.00160926
RP11-276H19.4	0.423837	0.000252343	-0.00084171
RP11-286H14.4	0.453307	2.06e-07	-0.00112401
RP11-297L17.6	0.540809	0.000116818	-0.000696942
RP11-302F12.1	0.325812	0.0003932	-0.00141807
RP11-30P6.3	0.405024	5.17e-05	-0.00139639
RP11-317N8.4	0.370789	0.000202596	-0.000876186
RP11-318C24.1	0.313508	1.94e-06	-0.00106239
RP11-334L9.1	0.333008	1.37e-08	-0.00120639
RP11-345J4.6	0.536149	6.99e-07	-0.00113247
RP11-364L4.1	0.462062	0.000317996	-0.000948394
RP11-367J7.4	0.336409	0.000116818	-0.000956548
RP11-386I14.3	0.395696	0.000510184	-0.000682125
RP11-386M24.4	0.398914	5.23e-05	-0.00094669
RP11-3J10.4	0.312521	0.000209125	-0.000698129
RP11-40C6.2	0.451047	6.01e-06	-0.00159731
RP11-416K24.2	0.257605	2.92e-07	-0.00157968
RP11-423F24.3	0.442991	5.51e-05	-0.0011094
RP11-425L10.1	0.480642	1.4e-05	-0.00102865
RP11-434O22.1	0.361462	1.16e-06	-0.00134727
RP11-438L7.3	0.419625	5.7e-05	-0.000833113
RP11-466P24.2	0.539294	1.07e-05	-0.00108196
RP11-490H24.5	0.312424	4.36e-11	-0.00150846
RP11-50D9.1	0.427352	9.61e-05	-0.0010444
RP11-510I6.2	0.45958	0.000231495	-0.000771655
RP11-516A11.1	0.347638	2.89e-06	-0.00105238
RP11-51O6.1	0.489948	5.77e-05	-0.00104072
RP11-556K13.1	0.497473	1.04e-06	-0.00126511
RP11-592N21.1	0.405354	8.08e-06	-0.00116057
RP11-627K11.1	0.447996	8.93e-08	-0.00154783
RP11-64K7.1	0.430124	0.000782214	-0.000553914
RP11-651P23.4	0.621768	0.000455814	-0.000707843
RP11-676M6.1	0.497752	8.19e-08	-0.0012082
RP11-680H20.1	0.411359	9.99e-08	-0.00115526
RP11-69L16.5	0.3897	1.64e-05	-0.00148834
RP11-6B6.3	0.293885	1.17e-05	-0.00100682
RP11-70F11.2	0.294773	2.25e-05	-0.00112506
RP11-74E24.2	0.536902	1.94e-09	-0.00106652
RP11-771F20.1	0.363409	2.95e-05	-0.0012529
RP11-773H22.2	0.324013	1.83e-06	-0.00107349
RP11-778D9.4	0.443724	5.31e-07	-0.00136688
RP11-802E16.3	1.5232	0.000346539	0.000682261
RP11-90H3.1	0.501275	7.74e-05	-0.000724702
RP11-98L4.1	0.416652	0.000509413	-0.00101392
RP11-9L18.2	0.473705	1.09e-05	-0.00103039
RP13-104F24.3	0.43465	9.7e-06	-0.00105794
RP13-977J11.5	0.310484	1.34e-05	-0.00121293
RP1-83M4.2	0.488389	0.000211228	-0.000994141
RP3-417G15.1	0.499468	1.95e-06	-0.0011769
RP3-425P12.4	0.395219	2.3e-05	-0.00105093
RP3-452M16.1	0.504079	0.000100539	-0.000927658
RP4-561L24.3	2.58311	9.82e-06	0.00161942
RP4-592A1.2	0.432421	3.8e-05	-0.000809026
RP4-641G12.4	0.444686	0.000160693	-0.000829792
RP4-647J21.1	1.56292	2.54e-05	0.000864954
RP4-706A16.3	0.454834	4.36e-11	-0.00139403
RP5-857K21.11	0.498216	1.48e-05	-0.00113124
RP6-145B8.3	0.360711	4.32e-06	-0.00115808
RP6-218J18.2	0.509845	2.55e-05	-0.00090684
RPL13AP20	0.591931	0.0003932	-0.000799576
RPL13AP25	0.508324	1.93e-06	-0.00106778
RPL13AP7	0.458681	5.88e-06	-0.00138351
RPL14P1	0.450477	9.35e-06	-0.00122244
RPL15P3	0.531662	0.000176501	-0.000748728
RPL18P13	0.335761	2.79e-06	-0.00161718
RPL19P12	0.424338	3.18e-06	-0.00135224
RPL23AP2	0.406079	5.95e-06	-0.00112721
RPL24P2	0.330007	0.000153837	-0.00101784
RPL24P4	0.424082	6.24e-06	-0.00108156
RPL34P18	0.432789	2.57e-05	-0.0011251
RPL37P23	0.365147	7.46e-05	-0.00137127
RPL39	0.527194	0.000114299	-0.000945787
RPL39P3	0.385589	5.13e-08	-0.00150426
RPL3P2	0.434908	3.72e-07	-0.00160914
RPL3P4	0.488654	6.88e-08	-0.00135499
RPL4P3	0.413098	7.69e-06	-0.00131481
RPL4P4	0.477668	2.58e-05	-0.00130509
RPL4P5	0.457057	1.65e-06	-0.00123932
RPL5P1	0.47223	1.02e-05	-0.000995015
RPL5P4	0.464714	4.39e-08	-0.00121217
RPL6P27	0.481226	1.38e-05	-0.00111594
RPL7AP30	0.356272	1.24e-07	-0.00129706
RPL7AP6	0.419152	3.2e-07	-0.00140335
RPL7AP66	0.484741	9.71e-08	-0.00108916
RPL9P7	0.413584	9.1e-09	-0.00141657
RPL9P8	0.446418	2.34e-07	-0.00125302
RPL9P8	0.417879	1.38e-08	-0.00130152
RPLP0P6	0.505374	4.76e-07	-0.00106279
RPS21P4	0.375943	1.37e-08	-0.00153081
RPS23P8	0.454966	1.08e-05	-0.0012108
RPS3AP5	0.479809	4.23e-06	-0.00103678
RPS3AP6	0.482509	2.78e-05	-0.00108077
RPS7P1	0.569317	0.000126053	-0.000838747
RPSAP9	0.396406	3.02e-05	-0.00109919
RTN3P1	0.462244	0.000161106	-0.000691503
SBF1	1.30717	2.23e-05	0.000439765
SC22CB-1E7.1	0.443364	1.59e-07	-0.00138735
SCAP	1.28489	0.000888775	0.00032014
SCARNA23	0.519974	7.5e-05	-0.000844731
SERBP1P5	0.577545	4.73e-05	-0.000882401
SH3GLB2	1.25523	0.000712548	0.000396977
SKP1P1	0.459144	1.48e-05	-0.000977802
SLC25A5P2	0.379635	0.000289512	-0.000816369
SLU7	0.7819	0.000970824	-0.000411993
SNORD3C	0.544951	0.000108478	-0.00105179
SNORD62A	0.438585	6.12e-06	-0.00106733
SNORD62B	0.431578	2.93e-06	-0.00121161
SPCS2P4	0.435737	9.32e-05	-0.000823537
SRP9P1	0.44771	2.89e-06	-0.000904005
SRRM1P3	0.514548	0.000472825	-0.000715883
SRSF2	0.858147	0.000239107	-0.00032565
SRSF5	0.6172	0.000203937	-0.000740639
ST13P4	0.324151	0.000325973	-0.000833965
STK25	1.31236	0.000105032	0.000609993
SUFU	1.35355	0.000769405	0.000530942
SUMO2P1	0.367287	0.000264196	-0.000721482
SYMPK	1.26772	0.000116818	0.00043983
SYNE3	1.47764	1.34e-05	0.000656451
TAB1	1.36394	0.000489421	0.000435667
TBC1D22A	1.43142	4.36e-11	0.000757225
TBCD	1.45326	2.98e-05	0.000735369
TCF25	1.33881	2.19e-06	0.000647957
THRAP3P1	0.424934	2.39e-06	-0.000943941
TMEM234	1.50806	8.11e-05	0.000705264
TMSB10P1	0.421745	8.76e-07	-0.00120905
TOM1L2	1.38641	3.63e-08	0.000735175
TOPORS	0.68145	1.46e-05	-0.000720225
TPI1P1	0.530613	4.75e-05	-0.000680419
TPMTP1	0.256603	2.57e-05	-0.000999583
TRAK2	1.27549	0.000428663	0.000529376
TRAPPC9	1.51468	1.38e-10	0.000860432
TRRAP	1.28603	0.000698756	0.000474948
TSC2	1.43687	4.87e-17	0.00081967
TSNAX	0.722796	0.000977445	-0.000543951
TUBBP1	0.516889	0.000145617	-0.000836113
TWF1P1	0.365634	6.21e-05	-0.00102811
TYRO3P	2.16696	2.43e-06	0.00132454
UBA52P3	0.344236	6.8e-05	-0.000906352
UBA52P5	0.396665	8.4e-09	-0.00130603
UBE2D3P1	0.485161	1.69e-07	-0.000880123
UBL5P2	0.299063	1.58e-08	-0.00158922
UNK	1.24399	0.00049296	0.000479503
UPF1	1.24675	2.82e-07	0.00050765
UQCRFS1P1	0.455059	0.000608129	-0.000704087
UVSSA	1.6651	1.93e-05	0.000945166
VPS13B	1.19242	6.59e-05	0.000410326
VPS13D	1.24889	0.000192851	0.000446409
WASF4P	0.4786	8.5e-06	-0.000776557
WDR33	1.21066	0.000155432	0.000394823
WDR91	1.3769	5.45e-05	0.000599769
WNK1	1.25749	4.59e-07	0.000413362
XRCC6P1	0.268944	2.72e-05	-0.00105241
XRCC6P2	0.372812	2.89e-09	-0.00153507
YBX1P10	0.571974	4.18e-05	-0.000879847
YWHAZP2	0.463052	5.45e-08	-0.00159182
YWHAZP3	0.499506	3.57e-05	-0.000889875
ZBTB17	1.32197	0.000623443	0.000434393
ZC3H11B	0.542549	0.000240876	-0.000683911
ZNF236	1.2991	2.99e-05	0.000441827
ZNF335	1.28649	8.64e-05	0.000482714
ZNF460	1.31159	0.000136102	0.000515086
ZXDC	1.24787	0.000719946	0.000444956
ZZEF1	1.24275	2.58e-05	0.000378176

## Sheet: Spearman correlation test
Gene symbol	Characteristic	R	p	p adjusted				Gene symbol	Characteristic	R	p	p adjusted			Gene symbol	Characteristic	R	p	p adjusted
PSME2P2	age	0.68872	0.000393771	0.00126794				TECPR1	BMI	-0.757199	4.50604e-05	0.000224551			RP11-262D11.2	creatinine level	0.716674	0.000175098	0.000668366
FCGR3B	age	0.685893	0.000425341	0.00134579				PIDD1	BMI	-0.747036	6.48255e-05	0.000297218			SRRM1P3	creatinine level	0.703654	0.000258285	0.000906272
SNORD64	age	-0.684196	0.000445308	0.0013963				PSME1	BMI	0.666855	0.000700186	0.00200615			SDCBPP2	creatinine level	0.700823	0.000280313	0.000965843
API5P1	age	0.671756	0.000617926	0.00182543				D2HGDH	BMI	-0.65782	0.000876502	0.00241543			ARL6IP1	creatinine level	0.671386	0.000623834	0.00182552
STMN3	age	-0.662709	0.000776906	0.00220036				HSP90B3P	BMI	0.646527	0.00114901	0.00304223			HNRNPA1P7	creatinine level	0.671386	0.000623834	0.00182552
ACTR3P2	age	0.650835	0.00103761	0.00279681				PPP6R2	BMI	-0.640881	0.00131034	0.00338794			API5P1	creatinine level	0.668556	0.000670639	0.0019374
MIR150	age	-0.647442	0.00112454	0.00299259				EIF3C	BMI	0.616036	0.00226852	0.00541084			AC104651.2	creatinine level	0.658366	0.000864871	0.00239283
CDC42P6	age	0.635002	0.00149836	0.00380359				HSPA9P1	BMI	0.603614	0.00293572	0.0067226			EIF3FP3	creatinine level	0.649875	0.00106161	0.002845
HSP90B2P	age	0.629348	0.00170032	0.00423915				PSME2P2	BMI	0.597967	0.00328952	0.0073992			RP11-286H14.4	creatinine level	0.649309	0.00107598	0.00288167
MALT1	age	-0.627651	0.00176522	0.0043853				CFL1P4	BMI	0.590062	0.0038444	0.0084476			POLR2A	creatinine level	-0.648743	0.00109051	0.00290943
PIDD1	age	-0.623693	0.00192487	0.00469552				CALM2P4	BMI	0.586674	0.00410511	0.00891285			CTNNA1P1	creatinine level	0.643082	0.00124531	0.0032479
SGSM3	age	-0.622562	0.00197267	0.00478978				POLRMT	BMI	-0.582157	0.00447556	0.00958786			DYNC1I2P1	creatinine level	0.638553	0.00138224	0.00354105
CAP1P2	age	0.621431	0.00202146	0.00488559				C1QB	BMI	0.579898	0.004671	0.00993031			ZNF592	creatinine level	-0.617607	0.00219407	0.00524522
RP11-6B6.3	age	0.619169	0.00212212	0.00508482				CDC42P6	BMI	0.575381	0.00508327	0.0106713			CTB-52I2.4	creatinine level	0.615343	0.00230203	0.00548764
RP11-490H24.5	age	0.618604	0.00214793	0.00514373				GLI4	BMI	-0.574252	0.00519094	0.0108267			TRAPPC12	creatinine level	-0.601191	0.00308341	0.00700713
RP13-104F24.3	age	0.614646	0.00233616	0.00555319				PDIA3P1	BMI	0.574252	0.00519094	0.0108267			S100A12	creatinine level	0.592699	0.00365119	0.00808243
CTB-52I2.4	age	0.613515	0.00239243	0.00565483				TSC2	BMI	-0.569735	0.0056408	0.0116489			SETP14	creatinine level	0.589303	0.0039016	0.00856877
HSP90B3P	age	0.612384	0.00244984	0.00577097				CALM2P2	BMI	0.564088	0.00624824	0.0127028			CAP1P2	creatinine level	0.583076	0.00439803	0.00947512
CTNNA1P1	age	0.602771	0.00298638	0.00683487				HSP90B2P	BMI	0.559571	0.00677239	0.0135967			CALM2P2	creatinine level	0.579679	0.00469033	0.00996636
CALM2P4	age	0.597117	0.00334578	0.00752172				RP11-1033A18.1	BMI	0.559571	0.00677239	0.0135967			RP11-334L9.1	creatinine level	0.577415	0.00489406	0.0103311
MSNP1	age	0.59429	0.00353867	0.00785828				FCGR3B	BMI	0.558442	0.00690896	0.0138047			DNAH1	creatinine level	-0.568923	0.00572492	0.011811
HSPA9P1	age	0.593159	0.00361839	0.00801406				RP11-334L9.1	BMI	0.558442	0.00690896	0.0138047			PGDP1	creatinine level	0.568923	0.00572492	0.011811
ANXA2P2	age	0.586373	0.00412896	0.00896				CAP1P2	BMI	0.557312	0.00704781	0.0140486			RP11-1033A18.1	creatinine level	0.565527	0.00608854	0.0124446
HNRNPA1P7	age	0.582415	0.00445367	0.00958786				ACTR3P2	BMI	0.553924	0.00747826	0.014794			GLUD2	creatinine level	0.56213	0.00647112	0.0130987
CALM2P2	age	0.579588	0.00469842	0.00997847				API5P1	BMI	0.551666	0.00777712	0.0152697			CDC42P6	creatinine level	0.560432	0.00666975	0.0134293
SDCBPP2	age	0.572237	0.00538777	0.0112261				SETP14	BMI	0.543761	0.00890185	0.0172196			S100A10	creatinine level	0.554205	0.00744179	0.0147567
RP11-334L9.1	age	0.569975	0.00561606	0.0116265				TCP11L2	BMI	-0.520045	0.0131045	0.0241441			MSNP1	creatinine level	0.550808	0.00789311	0.0154902
AC078899.1	age	0.563755	0.00628569	0.0127604				MSNP1	BMI	0.518916	0.0133392	0.024501			RP11-490H24.5	creatinine level	0.54911	0.0081271	0.0158602
GLUD2	age	0.563755	0.00628569	0.0127604				RP13-104F24.3	BMI	0.515528	0.0140639	0.0256632			EIF4A1P10	creatinine level	0.542317	0.00912101	0.0175866
SNORA11	age	-0.563755	0.00628569	0.0127604				DYNC1I2P1	BMI	0.511011	0.0150796	0.0273379			RP11-6B6.3	creatinine level	0.542317	0.00912101	0.0175866
C1QB	age	0.562059	0.00647938	0.0131091				AC104651.2	BMI	0.509881	0.0153426	0.0277546			EHMT1	creatinine level	-0.540619	0.00938452	0.0180531
TECPR1	age	-0.557535	0.00702022	0.0140203				PGDP1	BMI	0.506494	0.0161541	0.0290095			RN7SKP7	creatinine level	-0.532693	0.0106983	0.020209
EIF4A1P10	age	0.55075	0.0079011	0.0154986				HNRNPA1P7	BMI	0.500847	0.0175836	0.0311226			RP13-104F24.3	creatinine level	0.529863	0.0112025	0.0210192
SNORD94	age	-0.549619	0.00805642	0.015759				RP11-262D11.2	BMI	0.500847	0.0175836	0.0311226			AC078899.1	creatinine level	0.528165	0.0115143	0.0215751
GLI4	age	-0.545661	0.00862	0.0167362				C1orf216	BMI	0.49633	0.0187993	0.0329401			ANXA2P2	creatinine level	0.527033	0.011726	0.0219228
EIF3C	age	0.542268	0.00912854	0.017593				MIR150	BMI	-0.4952	0.0191136	0.033379			CFL1P4	creatinine level	0.52307	0.0124924	0.0231591
POLRMT	age	-0.541137	0.00930344	0.0179054				CTNNA1P1	BMI	0.489554	0.020749	0.0359204			SNORD101	creatinine level	0.519107	0.0132991	0.024492
RP11-286H14.4	age	0.540006	0.00948109	0.0182138				EIF3FP3	BMI	0.488425	0.0210892	0.036449			FAM167A	creatinine level	-0.518541	0.0134178	0.0246346
SNORD127	age	-0.537179	0.00993743	0.0189946				AC078899.1	BMI	0.486166	0.0217831	0.0374626			TSC2	creatinine level	-0.514579	0.0142726	0.0260327
SNORA14B	age	-0.533221	0.0106065	0.0200445				CTB-52I2.4	BMI	0.486166	0.0217831	0.0374626			ACTR3P2	creatinine level	0.509484	0.0154361	0.0279118
SRRM1P3	age	0.532655	0.010705	0.0202124				RP11-490H24.5	BMI	0.486166	0.0217831	0.0374626			SNORD20	creatinine level	0.498162	0.0182983	0.0322649
SETP14	age	0.526435	0.011839	0.0221044				RP11-286H14.4	BMI	0.47939	0.0239751	0.0407304			GIT2	creatinine level	-0.49703	0.0186066	0.0326709
RP11-1033A18.1	age	0.521912	0.0127239	0.0235466				PAM16	BMI	-0.478261	0.024357	0.0412787			MNDA	creatinine level	0.496464	0.0187623	0.0329305
SNORD111B	age	-0.517388	0.0136621	0.0250392				HIP1R	BMI	-0.476002	0.0251354	0.0424774			EIF3C	creatinine level	0.494765	0.0192358	0.0335784
PDIA3P1	age	0.510603	0.0151742	0.0274975				EIF4A1P10	BMI	0.470356	0.0271683	0.045418			CALM2P4	creatinine level	0.48684	0.0215742	0.037195
TCP11L2	age	-0.510037	0.0153061	0.0277245				SDCBPP2	BMI	0.461321	0.030691	0.0505201			POLRMT	creatinine level	-0.485708	0.0219261	0.0376775
PGDP1	age	0.504948	0.0165356	0.029593				SGSM3	BMI	-0.461321	0.030691	0.0505201			TECPR1	creatinine level	-0.476084	0.0251068	0.0424774
HIP1R	age	-0.503817	0.0168194	0.0300367				GLUD2	BMI	0.456804	0.032583	0.0533199			MAU2	creatinine level	-0.468725	0.0277791	0.046402
SNORD82	age	-0.487419	0.0213959	0.0369638				SRRM1P3	BMI	0.452287	0.0345659	0.056126			PDIA3P1	creatinine level	0.467027	0.0284268	0.0473894
SNORA60	age	-0.485723	0.0219213	0.0376775				TBC1D27P	BMI	-0.44664	0.0371768	0.0599699			UFM1	creatinine level	0.465328	0.0290864	0.0483926
MNDA	age	0.484592	0.0222774	0.0381559				ARL6IP1	BMI	0.445511	0.037717	0.0606778			FCGR3B	creatinine level	0.46363	0.0297581	0.0492499
EIF3FP3	age	0.461974	0.030425	0.0502403				FAM167A	BMI	-0.445511	0.037717	0.0606778			YBX1	creatinine level	-0.46363	0.0297581	0.0492499
DYNC1I2P1	age	0.459147	0.0315907	0.0518549				HECTD4	BMI	-0.436477	0.0422641	0.0671414			PPP6R2	creatinine level	-0.457969	0.0320864	0.0525895
CFL1P4	age	0.439356	0.0407709	0.0649912				RASGRP2	BMI	-0.429701	0.0459466	0.0722511			GLI4	creatinine level	-0.44778	0.0366379	0.0591538
S100A12	age	0.438225	0.0413524	0.0657929				S100A10	BMI	0.420666	0.0512385	0.0796155			SGSM3	creatinine level	-0.427966	0.0469281	0.0736285
PSME1	age	0.429178	0.0462409	0.0726865				MNDA	BMI	0.41389	0.055507	0.085142			HSPA9P1	creatinine level	0.422871	0.0499054	0.0778331
S100A10	age	0.423523	0.0495166	0.0773998				ANXA2P2	BMI	0.404856	0.0616172	0.0931154			AC092620.2	creatinine level	-0.417211	0.0533826	0.0823663
RASGRP2	age	-0.419	0.0522641	0.0811189				MAU2	BMI	-0.403727	0.0624157	0.0941182			PAM16	creatinine level	-0.407587	0.0597185	0.0908034
FAM167A	age	-0.417303	0.0533242	0.0823306				DNAH1	BMI	-0.39808	0.066527	0.0996027			RN7SKP208	creatinine level	-0.399096	0.0657729	0.0986476
SNORA72	age	-0.415041	0.0547633	0.0842696				STMN3	BMI	-0.395822	0.0682279	0.101783			C1orf216	creatinine level	0.377584	0.0831942	0.121596
RP11-262D11.2	age	0.414476	0.0551277	0.0847776				RP11-6B6.3	BMI	0.385658	0.0762927	0.112451			RN7SKP286	creatinine level	-0.377584	0.0831942	0.121596
SNORA26	age	-0.398078	0.0665287	0.0996027				SNORA60	BMI	-0.355167	0.104797	0.149364			HECTD4	creatinine level	-0.373055	0.087264	0.126704
TBC1D27P	age	-0.398078	0.0665287	0.0996027				TRAPPC12	BMI	-0.34952	0.110833	0.157163			D2HGDH	creatinine level	-0.3623	0.0975214	0.140332
PAM16	age	-0.397512	0.0669515	0.1002				UFM1	BMI	0.342744	0.118405	0.166939			HSP90B2P	creatinine level	0.354374	0.105629	0.150447
TSC2	age	-0.363585	0.0962505	0.138646				MALT1	BMI	-0.33371	0.129073	0.180221			HSP90B3P	creatinine level	0.354374	0.105629	0.150447
D2HGDH	age	-0.3568	0.103097	0.147543				SNORA14B	BMI	-0.286279	0.196488	0.260697			SNHG5	creatinine level	0.349845	0.110478	0.156767
YBX1	age	0.314391	0.154163	0.210204				EHMT1	BMI	-0.273857	0.217476	0.283071			PSME2P2	creatinine level	0.330598	0.132902	0.185073
AC104651.2	age	0.2946	0.183221	0.245271				SNORD111B	BMI	-0.271598	0.221446	0.287612			TBC1D27P	creatinine level	-0.3289	0.135026	0.187656
C1orf216	age	0.288946	0.192168	0.255857				SNORD64	BMI	-0.256917	0.248414	0.315779			SNORD91B	creatinine level	0.323805	0.141542	0.195608
ARL6IP1	age	0.286118	0.19675	0.260797				RN7SKP208	BMI	-0.249012	0.263776	0.333284			RN7SKP45	creatinine level	-0.319276	0.147519	0.20253
DNAH1	age	-0.286118	0.19675	0.260797				S100A12	BMI	0.239977	0.282058	0.352131			SNORA72	creatinine level	0.29267	0.186242	0.248838
PPP6R2	age	-0.286118	0.19675	0.260797				SNORD20	BMI	0.239977	0.282058	0.352131			RASGRP2	creatinine level	-0.288707	0.192551	0.256286
SNHG5	age	-0.275375	0.214834	0.280504				SNORA11	BMI	-0.230943	0.301112	0.372475			SNORA14B	creatinine level	0.283046	0.201812	0.266164
HECTD4	age	-0.245971	0.269843	0.339615				SNORA26	BMI	-0.228684	0.305996	0.377179			PIDD1	creatinine level	-0.25644	0.249324	0.31684
SNORD91B	age	-0.242013	0.277871	0.347837				YBX1	BMI	0.198193	0.376609	0.451068			PSME1	creatinine level	0.233796	0.29501	0.366226
GIT2	age	0.205259	0.359477	0.434653				SNORD127	BMI	-0.194805	0.384985	0.459392			SNORA60	creatinine level	0.221342	0.322205	0.39518
RN7SKP45	age	0.189426	0.398497	0.472552				POLR2A	BMI	-0.193676	0.3878	0.461961			SNORD127	creatinine level	0.218512	0.328589	0.402185
RN7SKP208	age	-0.173028	0.441278	0.513822				SNORD94	BMI	-0.190288	0.396315	0.470098			SNORD82	creatinine level	0.185678	0.408065	0.481851
ZNF592	age	0.172463	0.442795	0.515445				SNORD82	BMI	-0.17109	0.44649	0.518881			C1QB	creatinine level	0.176055	0.433204	0.506959
SNORD101	age	-0.142494	0.527006	0.597359				AC092620.2	BMI	-0.167702	0.455677	0.528237			SNORA26	creatinine level	0.157374	0.484278	0.554937
MAU2	age	-0.136839	0.543695	0.612626				RN7SKP7	BMI	-0.137211	0.542591	0.611547			HIP1R	creatinine level	-0.135862	0.546602	0.614579
RN7SKP286	age	0.121007	0.591669	0.65626				RN7SKP286	BMI	-0.136081	0.54595	0.61401			MIR150	creatinine level	-0.0747243	0.741028	0.785899
AC092620.2	age	0.119876	0.595163	0.659612				SNORD101	BMI	0.129305	0.566299	0.632985			MALT1	creatinine level	-0.0735921	0.744825	0.789526
EHMT1	age	-0.0932995	0.679627	0.734258				ZNF592	BMI	-0.123659	0.583509	0.648928			SNORD94	creatinine level	0.073026	0.746725	0.79134
RN7SKP7	age	0.0910377	0.687009	0.740308				SNHG5	BMI	0.113495	0.615037	0.676266			STMN3	creatinine level	0.0481179	0.831607	0.862952
UFM1	age	0.0910377	0.687009	0.740308				SNORD91B	BMI	0.0999435	0.65811	0.714617			SNORA11	creatinine level	0.0401926	0.859047	0.886292
SNORD20	age	-0.0831214	0.713057	0.762026				GIT2	BMI	-0.0818746	0.717189	0.76449			SNORD64	creatinine level	-0.0379282	0.866918	0.893069
POLR2A	age	0.0808596	0.720558	0.767704				SNORA72	BMI	-0.0197628	0.930438	0.945803			SNORD111B	creatinine level	0.0311351	0.8906	0.912396
TRAPPC12	age	-0.0107436	0.962153	0.972193				RN7SKP45	BMI	-0.00846979	0.970159	0.977162			TCP11L2	creatinine level	0.00679312	0.976065	0.981457

## Sheet: Mann Whitney U test
	never and former smokers vs current smokers		subjects with vs without hypertension		subjects with vs without statins medication		subjects with vs without acetylsalicylic acid medication		subjects with vs without beta-adrenergic blockers medication
Gene symbol	p	p adjusted	p	p adjusted	p	p adjusted	p	p adjusted	p	p adjusted
AC078899.1	0.329138	0.991202	0.0804211	0.132546	0.171311	0.267485	0.00110235	0.00222976	0.331649	0.415729
AC092620.2	0.971359	1	0.496507	0.566527	0.0879461	0.205979	0.730861	0.774365	0.606318	0.691824
AC104651.2	0.329138	0.991202	0.00714456	0.0860164	0.0233077	0.205979	0.00507787	0.00821691	0.0192308	0.285256
ACTR3P2	0.693123	0.991202	0.0591359	0.116958	0.171311	0.267485	0.000140726	0.000782789	0.151275	0.305987
ANXA2P2	0.293836	0.991202	0.0691507	0.118354	0.0879461	0.205979	0.000527723	0.00146773	0.242648	0.342789
API5P1	0.407007	0.991202	0.02058	0.0860164	0.0651686	0.205979	0.000140726	0.000782789	0.151275	0.305987
ARL6IP1	0.746814	0.991202	0.0249163	0.0860164	0.0399755	0.205979	0.0212848	0.030069	0.101416	0.305987
C1orf216	0.449412	0.991202	0.0425704	0.105244	0.00663423	0.205979	0.00212262	0.00370418	0.055668	0.305987
C1QB	0.177503	0.991202	0.0358279	0.0966269	0.171311	0.267485	0.000140726	0.000782789	0.242648	0.342789
CALM2P2	0.693123	0.991202	0.0591359	0.116958	0.0651686	0.205979	0.000773994	0.00186177	0.193187	0.3184
CALM2P4	0.366773	0.991202	0.0804211	0.132546	0.365308	0.471194	0.00154799	0.00281165	0.242648	0.342789
CAP1P2	0.366773	0.991202	0.0249163	0.0860164	0.151275	0.258912	0.000527723	0.00146773	0.171311	0.3184
CDC42P6	0.746814	0.991202	0.0249163	0.0860164	0.171311	0.267485	0.000351815	0.00120429	0.151275	0.305987
CFL1P4	0.640666	0.991202	0.0425704	0.105244	0.151275	0.258912	0.00507787	0.00821691	0.270317	0.364518
CTB-52I2.4	0.177503	0.991202	0.0425704	0.105244	0.0879461	0.205979	0.000773994	0.00186177	0.299986	0.381411
CTNNA1P1	0.746814	0.991202	0.0168995	0.0860164	0.0233077	0.205979	0.000773994	0.00186177	0.0758911	0.305987
D2HGDH	0.449412	0.991202	0.0168995	0.0860164	0.0758911	0.205979	0.00110235	0.00222976	0.0651686	0.305987
DNAH1	0.407007	0.991202	0.202967	0.265648	0.151275	0.258912	0.0137208	0.019696	0.299986	0.381411
DYNC1I2P1	0.407007	0.991202	0.107202	0.159017	0.0473072	0.205979	0.00110235	0.00222976	0.242648	0.342789
EHMT1	0.366773	0.991202	0.582414	0.647936	0.477855	0.567054	0.237194	0.28147	0.796936	0.834439
EIF3C	0.49423	0.991202	0.0691507	0.118354	0.132994	0.257314	0.000351815	0.00120429	0.116408	0.305987
EIF3FP3	0.449412	0.991202	0.0930896	0.142844	0.116408	0.240938	0.00110235	0.00222976	0.299986	0.381411
EIF4A1P10	0.640666	0.991202	0.0503243	0.114843	0.0879461	0.205979	0.000351815	0.00120429	0.116408	0.305987
FAM167A	0.49423	0.991202	0.0137695	0.0860164	0.00244673	0.205979	0.00154799	0.00281165	0.0157691	0.285256
FCGR3B	0.590031	0.991202	0.02058	0.0860164	0.055668	0.205979	2.34544e-05	0.000417488	0.0280651	0.299008
GIT2	0.640666	0.991202	1	1	0.796936	0.824736	0.890656	0.900777	1	1
GLI4	0.801871	0.991202	0.000600019	0.0534017	0.00832965	0.205979	2.34544e-05	0.000417488	0.0128375	0.285256
GLUD2	0.133516	0.991202	0.0503243	0.114843	0.193187	0.281862	0.000773994	0.00186177	0.299986	0.381411
HECTD4	0.329138	0.991202	0.22763	0.289415	0.116408	0.240938	0.00661413	0.0101493	0.400923	0.488797
HIP1R	1	1	0.0249163	0.0860164	0.0879461	0.205979	0.000527723	0.00146773	0.0335964	0.299008
HNRNPA1P7	0.746814	0.991202	0.0691507	0.118354	0.055668	0.205979	0.000140726	0.000782789	0.116408	0.305987
HSP90B2P	0.329138	0.991202	0.0299608	0.0860164	0.193187	0.281862	1.17272e-05	0.000417488	0.0651686	0.305987
HSP90B3P	0.914425	1	0.0299608	0.0860164	0.0758911	0.205979	4.69087e-05	0.000463875	0.0103823	0.285256
HSPA9P1	0.857733	0.991405	0.0299608	0.0860164	0.132994	0.257314	8.20903e-05	0.000608836	0.0335964	0.299008
MALT1	0.640666	0.991202	0.0691507	0.118354	0.193187	0.281862	0.000351815	0.00120429	0.055668	0.305987
MAU2	0.366773	0.991202	0.496507	0.566527	0.438463	0.527341	0.122948	0.156319	0.699353	0.77803
MIR150	0.914425	1	0.0591359	0.116958	0.270317	0.381876	0.00384651	0.00645924	0.0758911	0.305987
MNDA	0.407007	0.991202	0.00442901	0.0860164	0.0233077	0.205979	0.000773994	0.00186177	0.151275	0.305987
MSNP1	0.640666	0.991202	0.0591359	0.116958	0.151275	0.258912	0.000527723	0.00146773	0.193187	0.3184
PAM16	0.366773	0.991202	0.0691507	0.118354	0.132994	0.257314	0.00661413	0.0101493	0.171311	0.3184
PDIA3P1	0.541059	0.991202	0.0691507	0.118354	0.0879461	0.205979	8.20903e-05	0.000608836	0.101416	0.305987
PGDP1	0.801871	0.991202	0.0137695	0.0860164	0.101416	0.22565	0.00110235	0.00222976	0.116408	0.305987
PIDD1	0.329138	0.991202	0.0249163	0.0860164	0.242648	0.348318	4.69087e-05	0.000463875	0.0879461	0.305987
POLR2A	0.449412	0.991202	0.417582	0.495531	0.171311	0.267485	0.368409	0.425824	0.747658	0.811483
POLRMT	0.590031	0.991202	0.0137695	0.0860164	0.0473072	0.205979	0.000527723	0.00146773	0.116408	0.305987
PPP6R2	0.746814	0.991202	0.180194	0.242989	0.331649	0.454104	0.0137208	0.019696	0.270317	0.364518
PSME1	0.49423	0.991202	0.0591359	0.116958	0.0758911	0.205979	0.000351815	0.00120429	0.116408	0.305987
PSME2P2	0.261134	0.991202	0.0930896	0.142844	0.151275	0.258912	1.17272e-05	0.000417488	0.193187	0.3184
RASGRP2	0.640666	0.991202	0.0299608	0.0860164	0.0335964	0.205979	0.00110235	0.00222976	0.0651686	0.305987
RN7SKP208	0.541059	0.991202	0.456151	0.534176	0.299986	0.417169	0.581492	0.64691	0.897663	0.918299
RN7SKP286	0.261134	0.991202	0.771303	0.817214	0.561888	0.658001	0.783258	0.820117	0.699353	0.77803
RN7SKP45	0.449412	0.991202	0.92287	0.944085	0.846999	0.856624	0.447474	0.504116	0.561888	0.649455
RN7SKP7	0.640666	0.991202	0.582414	0.647936	0.438463	0.527341	0.945211	0.945211	0.796936	0.834439
RP11-1033A18.1	0.857733	0.991405	0.0930896	0.142844	0.116408	0.240938	0.000527723	0.00146773	0.151275	0.305987
RP11-262D11.2	1	1	0.0299608	0.0860164	0.0280651	0.205979	0.00154799	0.00281165	0.116408	0.305987
RP11-286H14.4	0.640666	0.991202	0.0299608	0.0860164	0.0473072	0.205979	0.000222816	0.00104372	0.193187	0.3184
RP11-334L9.1	0.541059	0.991202	0.0249163	0.0860164	0.0758911	0.205979	0.000222816	0.00104372	0.151275	0.305987
RP11-490H24.5	0.261134	0.991202	0.0249163	0.0860164	0.0879461	0.205979	4.69087e-05	0.000463875	0.116408	0.305987
RP11-6B6.3	0.230791	0.991202	0.0358279	0.0966269	0.101416	0.22565	0.000351815	0.00120429	0.216945	0.332898
RP13-104F24.3	0.801871	0.991202	0.0299608	0.0860164	0.0192308	0.205979	4.69087e-05	0.000463875	0.0473072	0.305987
S100A10	0.541059	0.991202	0.0249163	0.0860164	0.0103823	0.205979	0.00661413	0.0101493	0.132994	0.305987
S100A12	0.541059	0.991202	0.0168995	0.0860164	0.0233077	0.205979	0.00852566	0.0128607	0.132994	0.305987
SDCBPP2	0.640666	0.991202	0.0137695	0.0860164	0.0758911	0.205979	0.00110235	0.00222976	0.151275	0.305987
SETP14	0.693123	0.991202	0.0503243	0.114843	0.0473072	0.205979	8.20903e-05	0.000608836	0.116408	0.305987
SGSM3	0.261134	0.991202	0.0299608	0.0860164	0.0879461	0.205979	0.000222816	0.00104372	0.151275	0.305987
SNHG5	0.971359	1	0.87176	0.90217	0.747658	0.782842	0.679649	0.737667	0.561888	0.649455
SNORA11	0.857733	0.991405	0.180194	0.242989	0.606318	0.666201	0.0261751	0.0363997	0.270317	0.364518
SNORA14B	0.293836	0.991202	0.22763	0.289415	0.365308	0.471194	0.0555516	0.0716536	0.0473072	0.305987
SNORA26	0.914425	1	0.313618	0.387667	0.897663	0.897663	0.141653	0.177565	0.477855	0.574717
SNORA60	0.857733	0.991405	0.0930896	0.142844	0.606318	0.666201	0.0319448	0.0437399	0.171311	0.3184
SNORA72	0.366773	0.991202	0.380972	0.458196	0.606318	0.666201	0.185137	0.222665	0.132994	0.305987
SNORD101	0.49423	0.991202	0.87176	0.90217	0.699353	0.740981	0.890656	0.900777	0.561888	0.649455
SNORD111B	0.49423	0.991202	0.202967	0.265648	0.606318	0.666201	0.0465217	0.0617975	0.193187	0.3184
SNORD127	0.640666	0.991202	0.122911	0.176437	0.365308	0.471194	0.0465217	0.0617975	0.116408	0.305987
SNORD20	0.746814	0.991202	0.771303	0.817214	0.400923	0.502566	0.629796	0.691999	0.948729	0.95951
SNORD64	0.801871	0.991202	0.107202	0.159017	0.400923	0.502566	0.0108594	0.0161081	0.216945	0.332898
SNORD82	0.261134	0.991202	0.313618	0.387667	0.606318	0.666201	0.185137	0.222665	0.132994	0.305987
SNORD91B	1	1	0.974236	0.985307	0.699353	0.740981	0.890656	0.900777	0.796936	0.834439
SNORD94	0.801871	0.991202	0.159327	0.221564	0.699353	0.740981	0.0555516	0.0716536	0.400923	0.488797
SRRM1P3	0.971359	1	0.0691507	0.118354	0.055668	0.205979	0.00384651	0.00645924	0.193187	0.3184
STMN3	0.640666	0.991202	0.0137695	0.0860164	0.151275	0.258912	0.00154799	0.00281165	0.0280651	0.299008
TBC1D27P	0.590031	0.991202	0.122911	0.176437	0.0758911	0.205979	0.00154799	0.00281165	0.216945	0.332898
TCP11L2	0.971359	1	0.0168995	0.0860164	0.193187	0.281862	0.000351815	0.00120429	0.0128375	0.285256
TECPR1	0.857733	0.991405	0.0137695	0.0860164	0.0280651	0.205979	2.34544e-05	0.000417488	0.0192308	0.285256
TRAPPC12	0.971359	1	0.380972	0.458196	0.438463	0.527341	0.447474	0.504116	0.747658	0.811483
TSC2	0.366773	0.991202	0.0591359	0.116958	0.0879461	0.205979	0.00212262	0.00370418	0.193187	0.3184
UFM1	0.693123	0.991202	0.140237	0.198113	0.0879461	0.205979	0.162363	0.200698	0.216945	0.332898
YBX1	0.746814	0.991202	0.771303	0.817214	0.846999	0.856624	0.298246	0.349261	0.242648	0.342789
ZNF592	0.914425	1	0.627738	0.689736	0.365308	0.471194	0.730861	0.774365	0.846999	0.876545
